# Supplementary material for: Does the Low-level occupational exposure to volatile organic compounds alter the seasonal variation of selected markers of oxidative stress? A case–control study in nail technicians
Source: J Occup Med Toxicol. 2016 Jul 21;11:36. doi: 10.1186/s12995-016-0125-6 (PMC4957283; doi:10.1186/s12995-016-0125-6)
Supplement: Additional file 1: — Dataset. (XLSX 57 kb) [file 12995_2016_125_MOESM1_ESM.xlsx]

## Sheet: Arkusz1
ID	Group	Season	Age [yrs]	Smoking [never/ever]	PY [ever]	TBARS [uM]	SOD1 [U/mg Hb]	GPx3 [U/mL]	GPx1 [U/g Hb]	CP [g/L]	SOD1/GPx1	Ethanol [mg/m3]	Acetone [mg/m3]	Toluene [mg/m3]	2-propanol [mg/m3]	2-butanone [mg/m3]	Ethyl acetate [mg/m3]	Isopropyl acetate [mg/m3]	n-butyl acetate [mg/m3]	Total [mg/m3]	Sum (Ci/Ni)
AK001	Technicians	hot	23	0	0	1.14	7.559	0.177	26.95	0.362	280.482	3.162	26.948	0.01	8.723	0.158	0.369	0.031	0.452	39.853	0.0613164
AK002	Technicians	hot	53	1	11	2.55	7.692	0.196	26.5	0.576	290.264	3.162	29.948	0.009	8.723	0.158	0.369	0.031	0.452	42.852	0.0663064
AK003	Technicians	hot	53	1	22.5	1.99	7.153	0.184	22.53	0.635	317.488	0.719	0.476	0.008	1.946	0.013	0.18	0.025	0.148	3.515	0.00516064
AK004	Technicians	hot	27	1	0.25	1.09	6.894	0.168	23.98	0.549	287.49	1.306	5.246	0.149	1.447	0.122	0.587		0.221	9.078	0.0171785
AK005	Technicians	hot	39	1	4	2.82	7.312	0.158	26.73	0.541	273.55	2.517	0.034	0.012	0.175	0.011	3.861	0.012	0.389	7.011	0.0230208
AK006	Technicians	hot	36	1	13.5	1.51	7.782	0.151	27.68	0.399	281.142	6.429	17.412	0.021	4.094	0.069	2.734		0.071	30.83	0.0515326
AK007	Technicians	hot	57	0	0	1.99	7.716	0.191	24.1	0.517	320.166	4.27	0.047	0.009	0.943	0.023	2.004		0.36	7.656	0.0153985
AK008	Technicians	hot	46	1	7.5	1.34	6.981	0.175	21.31	0.578	327.593	0.285	0.314	0.302	5.798	0.012	0.16		0.076	6.947	0.0113756
AK009	Technicians	hot	49	1	10	1.71	8.025	0.145	22.76	0.541	352.592		9.732	0.01	3.018		1.979		0.05	14.789	0.0298183
AK010	Technicians	hot	43	0	0	1.5	7.423	0.182	19.45	0.683	381.645	5.292	0.722	0.066	0.693	0.077	0.397	0.014	0.079	7.34	0.00820693
AK011	Technicians	hot	35	0	0	1.33	6.42	0.146	17.22	0.535	372.822	1.182	0.259	0.008	0.249	0.322	2.745	0.014	0.976	5.755	0.0216488
AK012	Technicians	hot	23	1	0.3	1.49	7.556	0.156	24.56	0.908	307.655	5.167	2.856	0.04	1.356		0.499	0.016	0.346	10.28	0.0136378
AK013	Technicians	hot	58	1	3.5	2.17	6.771	0.158	21.7	0.432	312.028	0.433	8.778	0.018	2.256		0.653	0.022	0.662	12.822	0.0241562
AK014	Technicians	hot	26	0	0	2.11	7.816	0.154	25.52	0.569	306.27	0.528	0.911	0.007	1.855		5.185		0.114	8.6	0.0304223
AK015	Technicians	hot	32	0	0	1.93	6.85	0.166	23.32	0.626	293.739	0.4	0.049	0.004	1.217	0.017	2.615	0.01	0.212	4.524	0.0159211
AK016	Technicians	hot	29	1	0.25	1.76	6.991	0.145	22.23	0.752	314.485	0.455	1.272	0.024	3.01	0.184	0.463		0.178	5.586	0.0100689
AK017	Technicians	hot	24	1	0.016665	2.02	6.741	0.158	21.86	0.558	308.371
AK018	Technicians	hot	40	1	11.25	1.96	7.548	0.165	24.95	0.65	302.525	1.41	0.061	0.012	0.806	0.009	0.123		0.149	2.57	0.00326433
AK019	Technicians	hot	32	1	0.875	1.2	7.12	0.168	19.61	0.529	363.08	1.111	3.811	0.013	1.269	0.018	0.097		0.135	6.454	0.0097264
AK020	Technicians	hot	38	1	0.3	1.74	8.025	0.194	25.79	0.596	311.167	1.111	3.811	0.013	1.269	0.018	0.097		0.135	6.454	0.0097264
AK021	Technicians	hot	24	1	0.1	1.75	6.755	0.156	24.2	0.576	279.132	3.324	11.718	0.03	4.059	0.025	0.303		0.217	19.676	0.0288145
AK022	Technicians	hot	35	1	0.2	2.46	7.846	0.172	27.48	0.757	285.517	3.324	11.718	0.03	4.059	0.025	0.303		0.217	19.676	0.0288145
AK023	Technicians	hot	21	1	0	1.47	6.146	0.161	17.98	0.433	341.824	3.324	11.718	0.03	4.059	0.025	0.303		0.217	19.676	0.0288145
AK024	Technicians	hot	39	0	0	1.24	7.956	0.178	24.43	0.451	325.665	3.324	11.718	0.03	4.059	0.025	0.303		0.217	19.676	0.0288145
AK025	Technicians	hot	38	1	3	1.23	8.44	0.187	23.12	0.514	365.052	1.568	0.054	0.057	0.217	0.02	9.577		0.059	11.552	0.0500064
AK026	Technicians	hot	43	0	0	1.71	7.944	0.186	23.91	0.531	332.246	0.359	0.046	0.01	0.314		0.34	0.016	0.152	1.237	0.00320117
AK027	Technicians	hot	58	1	7.5	2.52	7.225	0.168	20.34	0.582	355.211	4.89	43.233	0.017	19.419	0.066	1.594	0.035	1.365	70.619	0.111559
AK028	Technicians	hot	51	1	3	2.89	8.744	0.156	28.28	0.674	309.194	16.121	0.42	0.3	3.789	0.915	27.281	0.05	2.579	51.455	0.170353
AK029	Technicians	hot	24	0	0	1.64	7.867	0.167	17.06	0.42	461.137	16.121	0.42	0.3	3.789	0.915	27.281	0.05	2.579	51.455	0.170353
AK030	Technicians	hot	34	0	0	2.27	8.314	0.172	23.94	0.582	347.285	16.121	0.42	0.3	3.789	0.915	27.281	0.05	2.579	51.455	0.170353
AK031	Technicians	hot	40	1	0	1.53	5.856	0.167	19.51	0.538	300.154	0.212	0.353	0.015	3.194	0.149	2.405		0.292	6.62	0.0186288
AK032	Technicians	hot	32	0	0	1.7	7.098	0.157	15.15	0.355	468.515	2.236	0.1	0.01	0.827	0.038	1.476		0.102	4.789	0.0104424
AK033	Technicians	hot	29	1	0.075	1.29	6.687	0.176	16.17	0.594	413.544	0.821	0.898		0.823		0.136	0.012		2.69	0.00354322
AK034	Technicians	hot	23	1	1	1.58	7.005	0.147	19.72	0.35	355.223	6.078	0.223	0.034	11.45	0.203	0.955	0.046	0.57	19.559	0.0253495
AK035	Technicians	hot	23	1	0	1.34	6.974	0.136	16.11	0.65	432.899	5.202	0.178	0.021	0.113	0.013	0.393		0.093	6.013	0.00586512
AK036	Technicians	hot	30	1	0.075	1.6	7.286	0.169	19.13	0.541	380.868	2.533	0.037	0.016	0.245				0.043	2.874	0.00204205
AK037	Technicians	hot	35	0	0	2.09	6.46	0.176	17.73	0.979	364.354	4.04	0.248	0.035	1.725	0.038	7.112	0.024	0.841	14.063	0.0448013
AK038	Technicians	hot	46	1	6	1.44	7.602	0.154	18.57	0.697	409.37	0.122	0.046	0.007	0.15		0.222		0.021	0.568	0.00159254
AK039	Technicians	hot	36	0	0	2.3	6.557	0.171	20.65	0.579	317.53	7.399	0.104	0.014	0.701	0.104	5.29		0.108	13.72	0.0324964
AK040	Technicians	hot	41	1	10	1.5	5.814	0.174	14.75	0.487	394.169	1.381	2.846	0.014	1.149	0.007	0.141		0.121	5.659	0.00823184
AK041	Technicians	hot	32	0	0	1.43	6.487	0.181	13.9	0.544	466.691	0.719	4.195	0.013	1.08	0.103	0.713		0.594	7.417	0.0157501
AK042	Technicians	hot	32	0	0	1.48	7.024	0.174	18.31	0.556	383.616	3.121	1.682	0.016	5.511	0.018	15.323	0.049	0.585	26.305	0.090441
AK043	Technicians	hot	25	0	0	1.03	6.392	0.169	19.7	0.528	324.467	3.121	1.682	0.016	5.511	0.018	15.323	0.049	0.585	26.305	0.090441
AK044	Technicians	hot	28	1	0.3	1.08	6.488	0.184	20.45	0.501	317.262	3.121	1.682	0.016	5.511	0.018	15.323	0.049	0.585	26.305	0.090441
AK045	Technicians	hot	28	0	0	1.32	6.607	0.147	16.93	0.538	390.254
AK046	Technicians	hot	29	0	0	1.98	6.06	0.197	16.61	0.52	364.84	10.498	13.065	0.012	7.963	0.098	19.357	0.07	2.028	53.091	0.1438
AK047	Technicians	hot	24	0	0	1.43	6.718	0.118	15.02	0.516	447.27	0.453	0.082	0.015	0.422	0.007	1.357	0.013	0.269	2.618	0.00918064
AK048	Technicians	hot	27	0	0	2.09	6.573	0.217	15.69	0.481	418.929	2.197	13.732	0.016	4.944	0.279	4.601	0.065	1.561	27.395	0.0620096
AK049	Technicians	hot	38	1	7.5	1.56	6.018	0.168	15.02	0.559	400.666	0.904	9.532	0.067	21.303	0.008	2.344	0.027	1.945	36.13	0.0622325
AK050	Technicians	hot	31	1	1.5	2.06	5.645	0.166	17.63	0.581	320.193		9.732	0.01	3.018		1.979		0.05	14.789	0.0298183
AK051	Technicians	hot	46	1	20	1.93	6.389	0.156	16.74	0.599	381.661	0.181	5.184	0.011	1.236		0.387	0.026	0.526	7.551	0.0148269
AK052	Technicians	hot	28	1	0.3375	1.61	6.062	0.111	17.41	0.528	348.191	2.144	3.504	0.28	6.292	0.014	5.626		0.225	18.085	0.0460845
AK053	Technicians	hot	29	0	0	1.35	5.16	0.14	17.81	0.538	289.725	0.378	4.911	0.011	6.415	0.113	0.068		0.182	12.078	0.0174367
AK054	Technicians	hot	48	1	3.5	1.94	6.382	0.18	21.66	0.602	294.645	3.07	0.122	0.012	0.241	0.036	3.308		0.066	6.855	0.0192569
AK055	Technicians	hot	33	0	0	1.47	6.018	0.146	17.85	0.543	337.143	3.07	0.122	0.012	0.241	0.036	3.308		0.066	6.855	0.0192569
AK056	Technicians	hot	35	1	0.375	1.81	6.823	0.184	16.23	0.538	420.394	1.002	0.951	0.01	0.714	0.014	0.327		0.058	3.076	0.0050007
AK057	Technicians	hot	29	1	0.5	1.34	6.577	0.152	15.55	0.478	422.958	0.061	7.142	0.04	1.789	0.264	0.503		0.589	10.388	0.0211032
AK058	Technicians	hot	34	0	0	1.78	5.15	0.18	14.82	0.508	347.503	0.061	7.142	0.04	1.789	0.264	0.503		0.589	10.388	0.0211032
AK059	Technicians	hot	33	1	10	1.23	6.729	0.164	21.08	0.408	319.213	0.869	0.108	0.018	0.584	0.018	0.751	0.018	0.406	2.772	0.00737126
AK060	Technicians	hot	23	1	0.2	2.02	6.944	0.134	16.02	0.585	433.458	0.061	7.142	0.04	1.789	0.264	0.503		0.589	10.388	0.0211032
AK061	Technicians	hot	24	1	8	2.79	5.089	0.126	17.6	0.746	289.148	0.181	5.184	0.011	1.236		0.387	0.026	0.526	7.551	0.0148269
AK062	Technicians	hot	44	0	0	1.81	5.009	0.157	20.7	0.511	241.981	0.869	0.108	0.018	0.584	0.018	0.751	0.018	0.406	2.772	0.00737126
AK063	Technicians	hot	49	0	0	1.56	5.777	0.159	16.52	0.564	349.697	0.315	0.468	0.01	0.832		2.902		0.796	5.323	0.0204602
AK064	Technicians	hot	33	0	0	1.4	6.319	0.156	16.23	0.585	389.341	0.869	0.108	0.018	0.584	0.018	0.751	0.018	0.406	2.772	0.00737126
AK065	Technicians	hot	54	1	4.5	2.1	6.788	0.151	18.7	0.492	362.995	4.447	0.382	0.016	0.746	0.041	1.503	0.101	4.874	12.11	0.0362244
AK066	Technicians	hot	23	1	0.3125	1.88	6.232	0.151	17.9	0.534	348.156	0.315	0.468	0.01	0.832		2.902		0.796	5.323	0.0204602
AK067	Technicians	cold	56	0	0	2.31	5.996	0.149	15.84	0.633	378.535	3.33182	10.7495	0.0101211	6.62352	0.0434151	0.207071	0.00680327	0.0754803	21.0477	0.0287713
AK068	Technicians	cold	39	0	0	2.11	6.071	0.177	22.01	0.603	275.829	0.349481	0.115459	0.0276689	1.16095	0.0338071	0.0948166		0.0405087	1.82269	0.00278866
AK069	Technicians	cold	35	0	0	2.36	5.456	0.164	21.35	0.706	255.55	11.2474	0.109702	0.00623325	1.44817	0.0257444	0.192986		0.0320346	13.0623	0.00902777
AK070	Technicians	cold	48	0	0	1.64	7.684	0.152	24.32	0.689	315.954	3.61478	2.59146	0.01281	5.2446	0.0330924	11.729	0.00555259	0.98972	24.221	0.0759455
AK071	Technicians	cold	42	1	2	1.5	5.299	0.169	16.71	0.648	317.115	0.350791	22.1357	0.016872	4.90227	0.0175899	8.18412	0.0432265	0.805491	36.4561	0.0878012
AK072	Technicians	cold	22	1	0.3	1.29	6.248	0.12	18.73	0.52	333.582	15.0478	23.8484	0.136207	9.04	0.0867601	1.94618	0.00316772	0.11823	50.2267	0.0698349
AK073	Technicians	cold	31	0	0	1.73	6.917	0.168	18.59	0.72	372.082	3.87856	0.127309	0.00247391	1.7119	0.0717036	1.63234	0.00562382	0.972625	8.40254	0.0175731
AK074	Technicians	cold	33	1	0.5	1.1	6.298	0.152	20.8	0.741	302.788	13.4956	5.78274	0.0018797	9.39802	0.0832419	15.9841	0.00219744	0.0459584	44.7937	0.107772
AK075	Technicians	cold	45	1	0.3	1.66	6.698	0.157	27.29	0.435	245.438	13.4956	5.78274	0.0018797	9.39802	0.0832419	15.9841	0.00219744	0.0459584	44.7937	0.107772
AK076	Technicians	cold	24	1	2	2.4	6.068	0.199	21.6	0.617	280.926	19.9561	0.0887401	0.00530404	0.559487	0.0680091	1.18807		3.75353	25.6193	0.0363738
AK077	Technicians	cold	34	0	0	1.75	6.147	0.173	24.56	0.468	250.285	8.8699	2.90409	0.0800026	0.690506	0.0409588	1.33069	0.00225402	0.0461098	13.9645	0.0181683
AK078	Technicians	cold	47	1	5	2.39	6.311	0.18	20.04	0.664	314.92		0.195764	0.00929269	2.01061	0.13167	0.88097	0.0203947	0.63341	3.88211	0.0109175
AK079	Technicians	cold	24	1	0.125	1.47	7.356	0.13	23.3	0.529	315.708	0.349481	0.115459	0.0276689	1.16095	0.0338071	0.0948166		0.0405087	1.82269	0.00278866
AK080	Technicians	cold	46	0	0	1.77	6.401	0.197	19.28	0.63	332.002	21.7395	17.5813	0.472019	8.62368	0.550954	31.97	0.00780061	0.393037	81.3383	0.219629
AK081	Technicians	cold	34	1	0	1.79	6.068	0.178	20.73	0.624	292.716	21.6749	54.4679	0.0117966	15.5039	0.0627286	11.8908	0.052507	0.671371	104.336	0.182744
AK082	Technicians	cold	55	1	5	2.15	7.312	0.213	23.21	0.505	315.037	1.4574	0.380873	0.00693076	31.8709	0.016795	0.0996991		0.10936	33.942	0.0380126
AK083	Technicians	cold	40	1	9.375	1.66	6.235	0.18	22.24	0.609	280.351	0.514923	2.00869	0.00921868	6.40973	0.0381575	1.24099	0.00398306	1.14624	11.3719	0.0229665
AK084	Technicians	cold	42	0	0	2.39	6.917	0.2	23.24	0.683	297.633	8.9336	12.6772	0.00576607	6.94841	0.0269009	16.4332	0.0356319	6.97676	52.0375	0.150853
AK085	Technicians	cold	28	1	5	1.38	5.554	0.199	27.38	0.614	202.849	21.6749	54.4679	0.0117966	15.5039	0.0627286	11.8908	0.052507	0.671371	104.336	0.182744
AK086	Technicians	cold	41	0	0	1.76	5.781	0.211	26.1	0.669	221.494	2.5222	0.205125	0.0315684	0.816322	0.0489615	0.127994		0.00548224	3.75765	0.00380424
AK087	Technicians	cold	53	0	0	2.81	6.446	0.219	22.8	0.546	282.719	28.208	0.606181	0.00823245	5.0116	0.0679223	1.79881	0.00222216	0.291396	35.9944	0.0323017
AK088	Technicians	cold	46	0	0	1.29	5.556	0.185	26.12	0.411	212.711	7.60769	0.328838	0.00571785	4.65227	0.00905326	3.66772	0.0194158	0.783353	17.0741	0.0321115
AK089	Technicians	cold	42	0	0	1.77	5.664	0.143	18.51	0.82	305.997	6.9783	12.6989	0.00760732	5.91829	0.128136	4.75264	0.000607027	0.147395	30.6319	0.0566314
AK090	Technicians	cold	24	1	3	1.59	5.69	0.173	16.71	0.426	340.515	7.23883	0.257725	0.00502193	6.84839	0.0340786	26.5344	0.00974658	1.28889	42.2171	0.151202
AK091	Technicians	cold	34	1	5.6	1.18	7.377	0.153	16.72	0.485	441.208	21.2987	0.776761	0.180849	2.63278	0.0455093	14.9935	0.00790165	0.169038	40.105	0.0932916
AK092	Technicians	cold	37	1	13.5	1.45	5.073	0.175	18.45	0.61	274.959	2.07758	0.377555	0.0175078	1.28568	0.0995773	3.96357	0.000933085	3.08693	10.9093	0.0390782
AK093	Technicians	cold	41	1	2.5	1.38	6.583	0.173	22.81	0.576	288.601	0.752856	28.9611	4.9484e-05	7.49517	1.28961	2.18704	0.0227255	0.69575	41.4043	0.0778931
AK094	Technicians	cold	23	1	0.8	1.36	6.218	0.169	20.85	0.76	298.225	0.752856	28.9611	4.9484e-05	7.49517	1.28961	2.18704	0.0227255	0.69575	41.4043	0.0778931
AK095	Technicians	cold	26	0	0	1.34	5.751	0.177	19.91	0.538	288.85	4.14919	1.40502	0.00837917	2.3689	0.267131	10.4819	0.00123332	0.210941	18.8927	0.0620431
AK096	Technicians	cold	56	0	0	1.85	5.23	0.191	18.54	0.569	282.093	1.13054	0.0595	0.00559335	2.46431	0.0328653	0.0446157		0.00338262	3.74081	0.00389256
AK097	Technicians	cold	30	0	0	2.69	6.647	0.189	20.7	0.598	321.111	10.7256	0.270575	0.0124061	5.58216	0.0705276	21.3818	0.0262782	3.25055	41.3199	0.13598
AK098	Technicians	cold	38	1	0	1.31	4.894	0.173	17.67	0.41	276.967	3.49218	0.57448	0.0139398	0.343557	0.0305028	6.30238	0.043139	3.87103	14.6712	0.0544081
AK099	Technicians	cold	27	0	0	1.33	6.296	0.184	15.68	0.504	401.531	13.4729	0.116611	0.00798281	0.483601	0.0711069	4.35768		0.149741	18.6597	0.0307952
AK100	Technicians	cold	24	1	2.5	1.21	5.681	0.143	16.42	0.603	345.981	12.8821	0.125847	0.126399	2.11049	0.465946	19.4647	0.0130287	1.6454	36.8338	0.1185
AK101	Technicians	cold	41	0	0	1.96	6.3	0.223	18.54	0.725	339.806	14.1656	0.144788	0.00935672	0.137915	0.0544469	44.5361	0.0019375	0.0857809	59.1359	0.231329
AK102	Technicians	cold	31	1	3.2	1.52	4.514	0.17	16.03	0.555	281.597	3.58676	23.0407	0.0428792	6.32185	0.0617816	2.41999	0.0119448	0.15553	35.6415	0.0609485
AK103	Technicians	cold	24	0	0	1.42	6.365	0.133	19.22	0.566	331.165	7.36941	12.0156	0.015711	37.7016	0.116025	0.669159	0.00945044	0.0901046	57.9871	0.0703447
AK104	Technicians	cold	36	0	0	1.89	7.057	0.182	23.3	0.621	302.876	7.36941	12.0156	0.015711	37.7016	0.116025	0.669159	0.00945044	0.0901046	57.9871	0.0703447
AK105	Technicians	cold	23	0	0	1.32	5.706	0.159	19.05	0.462	299.528	29.8094	0.250391	0.00746541	0.992039	0.0656788	19.6458		0.0566696	50.8274	0.116124
AK106	Technicians	cold	24	0	0	2.27	6.77	0.155	22.75	0.676	297.582	13.5825	0.419893	0.00586998	8.029	0.290878	0.244158		0.0347565	22.607	0.0196773
AK107	Technicians	cold	42	0	0	1.16	7.13	0.195	26.62	0.439	267.844	4.74688	0.150473	0.00776351	0.443514	0.0338138	21.5951	0.00419774	0.149997	27.1318	0.112221
AK108	Technicians	cold	27	1	4	1.3	5.776	0.175	17.87	0.493	323.223	6.85412	0.44215	0.0151713	2.62313	0.205618	1.37346	0.000805494	0.0485987	11.5631	0.0155504
AK109	Technicians	cold	30	0	0	1.42	6.426	0.195	18.32	0.775	350.764	13.2803	0.876847		0.524872	0.0333815	0.258815	0.00168564	0.293235	15.2691	0.0119642
AK110	Technicians	cold	46	0	0	1.18	7.991	0.194	18.81	0.579	424.827	7.23883	0.257725	0.00502193	6.84839	0.0340786	26.5344	0.00974658	1.28889	42.2171	0.151202
AK111	Technicians	cold	25	0	0	1.79	6.855	0.145	29.59	0.834	231.666	5.76659	16.313	0.00559307	12.3303	0.0450413	4.90308	0.00874048	2.91994	42.2923	0.0833346
AK112	Technicians	cold	43	1	9.375	2.11	6.873	0.137	25.19	0.475	272.846
AK113	Technicians	cold	29	0	0	1.47	6.279	0.158	28.32	0.562	221.716	1.1912	0.243524	0.00651595	0.12279	0.00165008	0.0345138		0.0185963	1.61879	0.00150821
AK114	Technicians	cold	44	0	0	2.31	6.555	0.145	24.24	0.668	270.421	1.1912	0.243524	0.00651595	0.12279	0.00165008	0.0345138		0.0185963	1.61879	0.00150821
AK115	Technicians	cold	53	0	0	2.8	6.58	0.178	23.91	0.912	275.199	17.3808	0.566445	0.00711127	0.885531	0.0355966	0.041598		0.0215716	18.9386	0.0116407
AK116	Technicians	cold	45	1	0	1.04	6.258	0.159	24.75	0.364	252.848	0.615642	0.532186	0.0201208	0.259707	0.0291054	0.0836807		0.0120064	1.55245	0.00232473
AK117	Technicians	cold	31	1	5	2.01	6.033	0.143	28.39	0.764	212.504	8.31455	0.13584	0.0080392	4.38684	0.031152	12.9211	0.013254	0.132189	25.943	0.0750016
AK118	Technicians	cold	36	0	0	1.98	6.695	0.156	25.49	0.821	262.652	13.2869	2.12662	0.0394998	1.23467	0.186547	20.7497	0.00759192	0.51728	38.1488	0.119585
AK119	Technicians	cold	23	1	0.6	1.7	6.458	0.161	28.25	0.994	228.602	9.06357	1.20661	0.00929692	5.37297	0.0472429	16.5168	0.00566306	1.3775	33.5997	0.102561
AK120	Technicians	cold	38	0	0	2	6.195	0.161	27.31	0.59	226.84	8.15196	4.93797	0.00778609	2.33066	0.0455626	0.0443597	0.000399743	0.0511896	15.5699	0.0158942
AK121	Technicians	cold	38	0	0	2.04	7.829	0.196	26.23	0.466	298.475	24.557	1.05332	0.0321355	0.951852	0.0185594	15.6086	0.149589	9.89408	52.2651	0.143915
AK122	Technicians	cold	27	1	0.5	1.76	6.233	0.136	16.81	0.429	370.791	25.8661	6.5175	0.0432041	5.11892	0.115517	26.0663	0.0624449	18.5289	82.3189	0.254254
AK123	Technicians	cold	36	1	6.9375	2.24	5.777	0.19	26.15	1.066	220.918	25.668	16.4219	0.0103249	11.6467	0.784121	21.3583	0.0318873	1.14684	77.068	0.170423
AK124	Technicians	cold	23	0	0	1.34	5.693	0.148	26.6	0.52	214.023	6.96023	0.374068	0.0572281	9.59341	0.280266	8.08169	0.0106243	0.699938	26.0575	0.0608455
AK125	Technicians	cold	34	1	10	1.85	7.006	0.13	24.01	0.677	291.795	3.64712	0.615117	0.0166664	16.9937	0.0524482	1.54026	0.00999606	0.073227	22.9486	0.0303396
AK126	Technicians	cold	28	1	0.5	1.71	6.424	0.13	28.77	0.794	223.288	2.08608	0.393498	0.0139521	3.44471	0.0764309	13.7571	0.00805619	0.312644	20.0924	0.0764649
AK127	Technicians	cold	39	1	5.25	1.39	6.793	0.167	29.11	0.821	233.356	2.08608	0.393498	0.0139521	3.44471	0.0764309	13.7571	0.00805619	0.312644	20.0924	0.0764649
AK128	Technicians	cold	40	1	5	1.6	6.325	0.142	28.72	0.754	220.23	18.11	0.485776	0.00847105	4.01594	0.117124	8.58893	0.0224571	0.588231	31.937	0.0613969
AK129	Technicians	cold	24	0	0	1.16	6.489	0.116	14.87	0.432	436.382	2.16892	0.099896	0.00692092	4.22509	0.0430051	16.7105	0.00834244	0.157154	23.4198	0.0906387
AK130	Technicians	cold	27	0	0	1.03	5.139	0.12	18.03	0.606	285.025	25.8463	61.6928	0.621233	28.9007	0.234017	8.29641	0.217874	6.4701	132.279	0.230115
AK131	Technicians	cold	34	0	0	1.56	6.197	0.155	14.57	0.43	425.326	3.90118	0.141192	0.0626702	6.4296	1.63234	1.97947	0.0389247	2.82532	17.0107	0.0423098
AK132	Technicians	cold	23	0	0	1.12	6.197	0.194	18.07	0.32	342.944	3.89062	0.0516866	0.00383744	0.512668	0.0340099	0.158744		0.0228083	4.67438	0.00381966
AK133	Technicians	cold	33	0	0	1.55	5.473	0.157	13.54	0.627	404.21	3.89062	0.0516866	0.00383744	0.512668	0.0340099	0.158744		0.0228083	4.67438	0.00381966
AK134	Technicians	cold	25	1	0	1.51	7.625	0.133	26.9	0.532	283.457	3.48667	0.373047	0.0227462	5.09444	0.0985166	36.7973	0.0527143	1.62166	47.547	0.20102
AK135	Technicians	cold	26	1	0.75	1.24	6.625	0.139	25.68	0.636	257.983	2.37673	0.32496	0.00295356	4.05921	0.0165994	0.105189		0.0874354	6.97307	0.00737839
AK136	Technicians	cold	64	0	0	1.79	6.975	0.197	26.23	0.866	265.917	2.61451	5.6938	0.0238292	13.2439	0.0281359	0.222277	0.00377326	0.0862624	21.9165	0.0275091
AK137	Technicians	cold	41	1	5	2.77	6.729	0.144	29.02	0.79	231.875	10.6081	7.06056	0.0272706	2.03459	0.105144	7.41112	0.0230398	1.25759	28.5274	0.0637919
AK138	Technicians	cold	32	1	6	1.89	7.316	0.139	23.15	0.668	316.026	2.30107	0.110073		1.61591	0.046433	5.67444	0.00439165	0.025068	9.77738	0.031927
AK139	Technicians	cold	31	1	0	1.85	6.434	0.188	15	0.651	428.933	2.88044	0.087416	0.0387066	1.57712	0.0501979	19.59		0.119843	24.3437	0.102601
AK140	Technicians	cold	38	0	0	2.56	7.8	0.181	22.22	0.669	351.035
AK141	Technicians	cold	36	0	0	1.85	6.529	0.163	22.23	0.596	293.702	2.30107	0.110073		1.61591	0.046433	5.67444	0.00439165	0.025068	9.77738	0.031927
AK142	Technicians	cold		0	0	1.46	6.974	0.176	25.05	0.809	278.403	2.88044	0.087416	0.0387066	1.57712	0.0501979	19.59		0.119843	24.3437	0.102601
AK143	Technicians	cold	63	0	0	1.98	6.648	0.193	27.33	0.732	243.249	1.92701	3.49387	0.00793118	0.981576	0.0407125	0.1224	0.000638569	0.0256073	6.59975	0.00895195
AK144	Technicians	cold	34	1	6.125	1.88	6.028	0.198	23.34	0.578	258.269	0.577195	0.137784	0.0160662	2.16364	0.0427682	6.36128	0.0104826	0.116493	9.42571	0.0357183
AK145	Technicians	cold	28	1	8	1.86	6.577	0.174	26.94	1.117	244.135	0.697044	1.21613	0.00958014	0.768572	0.0365846	2.10899		0.0425275	4.87943	0.014284
AK 002 K	Control	hot	34	1	2.5	1.77	5.884	0.199	17.82	0.683	330.191
AK 003 K	Control	hot	29	0	0	2.52	7.649	0.208	10.65	0.615	718.216
AK 004 K	Control	hot	35	0	0	1.39	6.081	0.229	14.01	0.516	434.047
AK 005 K	Control	hot	22	0	0	1.83	3.777	0.178	13.29	0.572	284.199
AK 009 K	Control	hot	59	0	0	2.04	4.722	0.17	16.63	0.519	283.945
AK 010 K	Control	hot	30	0	0	1.78	6.557	0.172	19.68	0.422	333.181
AK 013 K	Control	hot	49	1	4.675	1.95	7.603	0.17	13.98	0.55	543.848
AK 014 K	Control	hot	59	1	0	1.88	6.321	0.18	20.07	0.581	314.948
AK 015 K	Control	hot	41	0	0	1.98	5.934	0.21	19.4	0.573	305.876
AK 016 K	Control	hot	53	1	11.25	1.8	6.534	0.147	13.35	0.553	489.438
AK 018 K	Control	hot	57	0	0	2.57	5.421	0.2	17.86	0.59	303.527
AK 022 K	Control	hot	33	1	0	1.78	5.243	0.204	19.94	0.48	262.939
AK 025 K	Control	hot	23	0	0	1.11	4.856	0.144	20.49	0.274	236.994
AK 026 K	Control	hot	23	0	0	1.27	3.597	0.17	20.42	0.316	176.151
AK 027K	Control	hot	20	0	0	1.14	3.645	0.145	14.55	0.477	250.515
AK 028 K	Control	hot	35	0	0	1.27	3.436	0.163	18.12	0.438	189.625
AK 029 K	Control	hot	49	0	0	1.2	7.513	0.163	19.46	0.411	386.074
AK 031 K	Control	hot	47	0	0	1.52	6.2	0.162	16.82	0.627	368.609
AK 032 K	Control	hot	35	0	0	1.22	6.787	0.178	12.54	0.399	541.228
AK 033 K	Control	hot	48	1	0	1.16	6.451	0.196	13.01	0.517	495.849
AK 036 K	Control	hot	43	1	0.1	1	5.941	0.156	10.26	0.495	579.045
AK 037 K	Control	hot	28	1	3.85	1.2	5.685	0.199	12.09	0.579	470.223
AK 038 K	Control	hot	42	0	0	1.01	5.56	0.184	14.86	0.394	374.159
AK 041 K	Control	hot	36	0	0	1.37	6.475	0.202	16.05	0.618	403.427
AK 042 K	Control	hot	48	0	0	1.07	6.19	0.18	15.47	0.525	400.129
AK 043 K	Control	hot	47	0	0	1.02	7.796	0.2	17.69	0.414	440.701
AK 044 K	Control	hot	28	0	0	1.68	4.289	0.169	11.18	0.399	383.631
AK 049 K	Control	hot	59	0	0	1.23	5.659	0.159	10.65	0.421	531.362
AK 050 K	Control	hot	26	0	0	1.14	6.645	0.147	10.71	0.429	620.448
AK 051K	Control	hot	47	0	0	1.07	6.784	0.163	11.12	0.393	610.072
AK 052 K	Control	hot	41	0	0	1.2	5.929	0.14	13.61	0.397	435.636
AK 054 K	Control	hot	46	1	0.625	1.43	6.372	0.178	16.57	0.477	384.55
AK 055 K	Control	hot	47	1	2.5	1.36	7.298	0.175	15.09	0.293	483.632
AK 056 K	Control	hot	38	1	15	2.37	6.555	0.182	11.1	0.579	590.541
AK 058 K	Control	hot	31	0	0	1.72	6.582	0.161	16.47	0.599	399.636
AK 059 K	Control	hot	25	1	2.5	1.64	5.379	0.172	12.47	0.48	431.355
AK 060 K	Control	hot	40	1	20	1.91	6.257	0.176	12.77	0.678	489.977
AK 061 K	Control	hot	47	1	1.5	1.89	4.976	0.173	12.64	0.399	393.671
AK 062 K	Control	hot	49	1	0	1.8	6.03	0.172	11.06	0.448	545.208
AK 063 K	Control	hot	47	1	0	1.98	6.46	0.185	13.78	0.406	468.795
AK 064 K	Control	hot	27	1	0	2	6.954	0.198	12.29	0.651	565.826
AK 066 K	Control	hot	21	1	0.15	1.48	5.523	0.183	16.34	0.56	338.005
AK 067 K	Control	hot	21	0	0	1.18	5.156	0.13	15.36	0.507	335.677
AK 068 K	Control	hot	19	0	0	1.23	6.964	0.164	14.13	0.367	492.852
AK 069 K	Control	hot	28	0	0	1.75	7.356	0.168	19.6	0.343	375.306
AK 070 K	Control	hot	25	0	0	1.97	5.987	0.139	16.84	0.472	355.523
AK 071 K	Control	hot	33	0	0	1.52	6.721	0.184	12.64	0.398	531.725
AK 072 K	Control	hot	34	0	0	2.84	6.111	0.172	14.52	0.388	420.868
AK 074 K	Control	hot	27	0	0	1.61	5.627	0.155	13.63	0.346	412.839
AK 076 K	Control	hot	25	0	0	1.37	5.004	0.126	10.44	0.644	479.31
AK 077 K	Control	hot	26	0	0	1.66	5.984	0.185	17.25	0.579	346.899
AK 081 K	Control	hot	26	0	0	1.99	6.151	0.189	10.83	0.364	567.959
AK 082 K	Control	hot	24	0	0	1.47	8.579	0.195	14.12	0.221	607.578
AK 083 K	Control	hot	22	0	0	2.04	8.267	0.13	10.48	0.535	788.836
AK 085 K	Control	hot	30	1	3	1.91	7.768	0.196	16.84	0.781	461.283
AK 087 K	Control	hot	30	0	0	1.55	9.585	0.13	17.35	0.335	552.45
AK 088 K	Control	hot	46	0	0	1.88	6.729	0.216	16.28	0.483	413.329
AK 091 K	Control	hot	35	0	0	1.32	5.571	0.214	13.12	0.271	424.619
AK 096 K	Control	hot	27	0	0	1.39	3.874	0.161	13.56	0.498	285.693
AK 097 K	Control	hot	24	0	0	1.85	6.597	0.162	12.19	0.581	541.181
AK 099 K	Control	hot	38	1	3	1.46	6.754	0.188	15.88	0.755	425.315
AK 100 K	Control	hot	29	0	0	1.54	5.322	0.191	23.41	0.37	227.339
AK 101 K	Control	hot	25	0	0	1.46	7.239	0.167	11.54	0.381	627.296
AK 102 K	Control	hot	20	1	1.75	1.33	7.401	0.2	13.71	0.238	539.825
AK 103 K	Control	hot	42	0	0	1.17	7.728	0.176	21	0.311	368
AK 107 K	Control	hot	27	0	0	1.72	4.831	0.126	16.55	0.645	291.903
AK 108 K	Control	hot	23	0	0	1.16	7.401	0.172	13.85	0.337	534.368
AK 109 K	Control	hot	34	1	3.5	1.94	6.034	0.166	14.98	0.221	402.804
AK 110 K	Control	hot	47	0	0	1.31	6.979	0.167	14.07	0.615	496.02
AK 111 K	Control	hot	28	0	0	1.11	6.434	0.185	17.59	0.629	365.776
AK 112 K	Control	hot	24	0	0	1.68	6.424	0.132	12.69	0.678	506.225
AK 113 K	Control	hot	28	0	0	1.23	7.575	0.181	13.31	0.355	569.121
AK 115 K	Control	hot	40	0	0	1.29	6.425	0.154	12.31	0.353	521.933
AK 117 K	Control	hot	27	1	0.9	1.79	7.936	0.175	15.34	0.302	517.34
AK 118 K	Control	hot	35	1	5	1.6	7.827	0.161	12.23	0.362	639.984
AK 119 K	Control	hot	28	0	0	1.42	8.327	0.175	10.77	0.341	773.166
AK 120 K	Control	hot	25	0	0	1.89	7.619	0.132	13.09	0.721	582.047
AK 122 K	Control	hot	42	0	0	2.1	7.389	0.152	17.67	0.387	418.166
AK 123 K	Control	hot	32	0	0	1.58	5.133	0.123	10.14	0.508	506.213
AK 124 K	Control	hot	31	1	0.05	1.33	5.259	0.144	15.8	0.699	332.848
AK 125 K	Control	hot	19	0	0	1.35	5.609	0.146	17.97	0.382	312.131
AK 128 K	Control	hot	48	1	20	2.28	8.737	0.118	14.76	0.615	591.938
AK 129 K	Control	hot	30	0	0	2.35	9.122	0.112	24.87	0.531	366.787
AK 130 K	Control	hot	32	1	0.3	2.1	8.315	0.137	12.86	0.599	646.579
AK 133 K	Control	hot	32	1	2	1.67	6.401	0.138	11.8	0.463	542.458
AK 134 K	Control	hot	30	0	0	1.81	7.181	0.144	12.56	0.39	571.736
AK 135 K	Control	hot	30	0	0	1.63	8.09	0.184	13.01	0.531	621.829
AK 136 K	Control	hot	25	0	0	2.64	7.166	0.178	12.5	0.537	573.28
AK 138 K	Control	hot	35	0	0	1.51	9.431	0.145	13.35	0.536	706.442
AK 139 K	Control	hot	24	0	0	1.76	6.004	0.191	15.24	0.538	393.963
AK 140 K	Control	hot	29	0	0	1.26	8.9	0.163	13.28	0.445	670.181
AK 141 K	Control	hot	49	0	0	1.69	7.095	0.153	13.68	0.478	518.64
AK 142 K	Control	hot	37	1	25	1	7.066	0.186	15.67	0.412	450.925
AK 143 K	Control	hot	25	0	0	1.59	7.539	0.174	14.82	0.526	508.704
AK 144 K	Control	hot	30	1	2.5	2.04	7.675	0.183	13.63	0.588	563.096
AK 145 K	Control	hot	53	0	0	1.93	9.065	0.17	19.15	0.689	473.368
AK 146 K	Control	hot	31	1	0.1	1.83	8.887	0.166	14.88	0.559	597.245
AK 147 K	Control	hot	25	0	0	1.92	7.115	0.157	12.86	0.546	553.266
AK 148 K	Control	hot	37	1	2	3.19	7.303	0.23	13.63	0.442	535.803
AK 149 K	Control	hot	52	0	0	1.68	9.787	0.195	13.79	0.588	709.717
AK 151 K	Control	hot	45	0	0	2.26	8.677	0.149	12.13	0.525	715.334
K/496	Control	cold	25	0	0	1.54	4.314	0.16	15.57	0.218	277.071
K/498	Control	cold	44	0	0	2	4.903	0.118	13.61	0.272	360.25
K/509	Control	cold	34	1	1.75	1.41	4.758	0.176	18.07	0.271	263.309
K/510	Control	cold	31	1	3	1.7	7.037	0.146	19.01	0.481	370.174
K/511	Control	cold	26	0	0	1.8	9.568	0.123	19.54	0.262	489.662
K/517	Control	cold	41	1	1	1.88	7.635	0.145	13.64	0.362	559.751
K/518	Control	cold	34	1	0.5	1.91	7.275	0.144	22.3	0.31	326.233
K/521	Control	cold	23	0	0	1.82	6.841	0.173	19.83	0.356	344.982
K/522	Control	cold	44	0	0	2.77	5.452	0.193	21.26	0.376	256.444
K/523	Control	cold	26	0	0	2.14	6.127	0.172	18.45	0.251	332.087
K/525	Control	cold	34	0	0	2.62	7.037	0.164	23.58	0.269	298.431
K/527	Control	cold	33	0	0	2.09	3.832	0.159	14.24	0.257	269.101
K/529	Control	cold	36	0	0	2.73	6.91	0.154	18.89	0.149	365.802
K/530	Control	cold	43	1	1.15	2.18	6.142	0.193	19.75	0.131	310.987
K/531	Control	cold	42	0	0	1.69	6.874	0.153	18.56	0.233	370.366
K/532	Control	cold	44	0	0	2.07	7.883	0.157	22.62	0.277	348.497
K/533	Control	cold	49	1	3.75	2.12	7.037	0.156	21.87	0.105	321.765
K/535	Control	cold	29	1	2.5	2.36	7.591	0.143	16.93	0.266	448.376
K/537	Control	cold	29	1	2.5	2.79	6.032	0.14	21.93	0.159	275.057
K/539	Control	cold	26	0	0	2.53	9.362	0.138	21.85	0.263	428.467
K/540	Control	cold	38	0	0	1.79	9.51	0.19	26.59	0.117	357.653
K/541	Control	cold	25	1	0.8	2.63	5.733	0.215	24.83	0.487	230.89
K/542	Control	cold	27	0	0	2.78	7.589	0.16	26.56	0.09	285.73
K/545	Control	cold	35	1	0.3	2.16	7.859	0.138	26.13	0.242	300.765
K/546	Control	cold	49	1	0	2.31	6.634	0.17	28.12	0.224	235.917
K/549	Control	cold	37	0	0	3	5.771	0.213	27.31	0.277	211.315
K/550	Control	cold	32	0	0	2.18	5.538	0.176	14.09	0.107	393.045
K/552	Control	cold	43	0	0	2.63	6.75	0.138	15.47	0.388	436.328
K/553	Control	cold	40	1	0.4	2.78	3.544	0.205	14.81	0.335	239.298
K/554	Control	cold	42	1	1.5	2.18	5.6	0.159	17.2	0.314	325.581
K/560	Control	cold	28	0	0	2.32	6.938	0.201	26.92	0.451	257.727
K/563	Control	cold	37	0	0	3.13	7.883	0.146	22.39	0.603	352.077
K/564	Control	cold	44	0	0	2.73	9.304	0.193	27.82	0.304	334.436
K/566	Control	cold	24	0	0	2.15	6.835	0.18	23.52	0.304	290.604
K/567	Control	cold	27	0	0	2.02	6.815	0.16	19.4	0.343	351.289
K/572	Control	cold	44	0	0	2.68	5.363	0.158	18.75	0.223	286.027
K/576	Control	cold	46	0	0	2.54	6.973	0.174	14.17	0.4	492.096
K/578	Control	cold	34	1	2	3.1	8.25	0.208	20.15	0.529	409.429
K/581	Control	cold	25	0	0	2.11	8.082	0.154	22.95	0.131	352.157
K/588	Control	cold	20	1	2	2.23	8.927	0.142	20.29	0.388	439.97
K/589	Control	cold	40	0	0	2.35	7.325	0.176	19.03	0.257	384.919
K/594	Control	cold	42	0	0	1.51	8.337	0.13	20.34	0.191	409.882
K/602	Control	cold	30	0	0	2.02	7.057	0.209	25.95	0.254	271.946
K/603	Control	cold	26	0	0	2.77	6.023	0.205	14.08	0.51	427.77
